# Supplementary material for: Structure–Activity Relationship Studies on Highly Functionalized Pyrazole Hydrazones and Amides as Antiproliferative and Antioxidant Agents
Source: Int J Mol Sci. 2024 Apr 23;25(9):4607. doi: 10.3390/ijms25094607 (PMC11083148; doi:10.3390/ijms25094607)
Supplement: Supplementary file 1 [file ijms-25-04607-s001.zip]

Archive with 1 entries (1 files):
- ijms-2964253-supplementary.pdf
